# Supplementary material for: Impact of Vaccination and Prior Infection on SARS-CoV-2 Viral Load in Preschool Children During the Omicron Pandemic
Source: Vaccines (Basel). 2025 Aug 11;13(8):850. doi: 10.3390/vaccines13080850 (PMC12390252; doi:10.3390/vaccines13080850)
Supplement: Supplementary file 1 [file vaccines-13-00850-s001.zip]

Archive with 1 entries (1 files):
- vaccines-3753900-supplementary.pdf
